# Supplementary material for: Using [18F]FDG PET/CT to Identify Optimal Responders to Neoadjuvant Therapy in Breast Cancer—Results from a Prospective Patient Cohort
Source: Cancers (Basel). 2025 Jun 25;17(13):2133. doi: 10.3390/cancers17132133 (PMC12248987; doi:10.3390/cancers17132133)
Supplement: Supplementary file 1 [file cancers-17-02133-s001.zip]

Archive with 14 entries (14 files):
- Supplementary Figure S1.jpg
- Supplementary Table S1.pdf
- Supplementary Table S10.pdf
- Supplementary Table S11.pdf
- Supplementary Table S12.pdf
- Supplementary Table S13.pdf
- Supplementary Table S2.pdf
- Supplementary Table S3.pdf
- Supplementary Table S4.pdf
- Supplementary Table S5.pdf
- Supplementary Table S6.pdf
- Supplementary Table S7.pdf
- Supplementary Table S8.pdf
- Supplementary Table S9.pdf
